# Supplementary material for: Predicting response and toxicity to immune checkpoint inhibitors in lung cancer using antibodies to frameshift neoantigens
Source: J Transl Med. 2023 May 22;21:338. doi: 10.1186/s12967-023-04172-w (PMC10201711; doi:10.1186/s12967-023-04172-w)
Supplement: Supplementary file 1 — Additional file 1: Table S1. ICI outcomes assigned to each study sample. Table S2. Detailed lung cancer cohort patient description. Table S3. Classifying FSPs in full cohort all-response model. Table S4. Classifying FSPs in response model without stable disease. Table S5. Classifying FSPs in monotherapy response model. Table S6. Classifying FSPs in NSCLC response model. Table S7. Classifying FSPs in adverse event model. Table S8. GO analysis of source genes for the classifying FSPs comprising the response without SD and monotherapy response models. Table S9. Expression levels* of source genes for irAE-classifying FSPs. [file 12967_2023_4172_MOESM1_ESM.zip]

Archive with 3 entries (2 files):
- Additional file/
- Additional file/Supplementary Table S2_v2.xlsx
- Additional file/Supplementary Tables S1,3 to 9.docx
