# Supplementary material for: Predicting response and toxicity to immune checkpoint inhibitors in lung cancer using antibodies to frameshift neoantigens
Source: J Transl Med. 2023 May 22;21:338. doi: 10.1186/s12967-023-04172-w (PMC10201711; doi:10.1186/s12967-023-04172-w)
Supplement: Supplementary file 1 — Additional file 1: Table S1. ICI outcomes assigned to each study sample. Table S2. Detailed lung cancer cohort patient description. Table S3. Classifying FSPs in full cohort all-response model. Table S4. Classifying FSPs in response model without stable disease. Table S5. Classifying FSPs in monotherapy response model. Table S6. Classifying FSPs in NSCLC response model. Table S7. Classifying FSPs in adverse event model. Table S8. GO analysis of source genes for the classifying FSPs comprising the response without SD and monotherapy response models. Table S9. Expression levels* of source genes for irAE-classifying FSPs. [file 12967_2023_4172_MOESM1_ESM.zip › Additional file/Supplementary Table S2_v2.xlsx]

## Sheet: Sheet1
Sample ID	Gender	Age	Stage	Histologic subtype	LC type	Description of morphology	EGFR mutation	ALK mutation	PD-L1 IHC*	ICI Agent	Combined Agents/No	Best response for RECIST1.1	Duration of therapy (day)	progression therapy end	Death	Reason for therapy discontinuation	irAE (Y/N)	irAE Highest grade	irAE type	Days from treatment to 1st irAE	Date of blood collection [yyyy-mm-dd]	Year of birth	Body height [cm]	Minimum weight [kg]	Maximum weight [kg]	Date of cancer diagnosis [yyyy-mm-dd]	Organ	ICD code	Description of ICD code	NSCLC or SCLC	Date of metastatic disease [yyyy-mm-dd]	Metastatic sites at index (ICD-O-3)	Date TNM staging	TNM	Stage	Dignity	Morphology code	Description of morphology code	Treatment classification - Checkpoint inhibitor classification	Therapeutic agent #1	Dosage therapeutic agent #1	Dosage unit therapeutic agent #1	Therapeutic agent #2	Dosage therapeutic agent #2	Dosage unit therapeutic agent #2	Therapeutic agent #3	Dosage therapeutic agent #3	Dosage unit therapeutic agent #3	Therapeutic agent #4
CAL_001	m	81	IV	Adenocarcinoma	NSCLC	Adenocarcinoma, NOS	N	N	strongly positive	Pembrolizumab	No	PR	>40	N/A			N/A	N/A			2019-09-02 10:17:00	1938	173	70	70	2018-12-15	lung	C34.9	Malignant neoplasm of unspecified part of bronchus or lung	N	2019-05-15	C38,C74	2019-05-15	rT4 N1 M1b	IV	malign	8140/3	Adenocarcinoma, NOS	PD1	Pembrolizumab	200	mg absolute
CAL_002	f	76	IV	Adenocarcinoma	NSCLC	Adenocarcinoma, NOS	N	N	Negtive	Atezolizumab	Bevacizumab, Carboplatin, Paclitaxel	PD	29	N/A	yes	death	N/A	N/A			2020-10-09 12:11:00	1944	167	80	80	2020-03-15	lung	C34.9	Malignant neoplasm of unspecified part of bronchus or lung	N	2020-03-15	C34,C38,C40,C71	2020-03-15	cT4 cN3 cM1b	IV	malign	8140/3	Adenocarcinoma, NOS	PD-L1	Atezolizumab	1200	mg absolute	Bevacizumab	15	mg/kg	Bevacizumab	15	mg/kg	Carboplatin
CAL_003	m	50	IV	Adenocarcinoma	NSCLC	Adenocarcinoma, intestinal type	N	N	N/A	Pembrolizumab	Carboplatin, Pemetrexed	PD	168	Y	yes	progression	N	none			2019-12-06 11:54:00	1969	180	79	79	2019-09-15	lung	C34.9	Malignant neoplasm of unspecified part of bronchus or lung	N			2019-09-15	cT4 cN3 cM1b G2	IV	malign	8144/3	Adenocarcinoma, intestinal type (C16._)	PD1	Carboplatin	5	mg AUC Calvert / Cocroft Gault	Pembrolizumab	200	mg absolute	Pemetrexed	500	mg/m²
CAL_004	f	78	IV	Adenocarcinoma	NSCLC	Adenocarcinoma, NOS	N	N	Nagtive	Atezolizumab	Carboplatin, Paclitaxel (as Paclitaxel albumine).	PD	123	Y		progression	N	none			2020-11-12 09:46:00	1942	168	53	53	2020-11-15	lung	C34.9	Malignant neoplasm of unspecified part of bronchus or lung	N			2020-11-15	cT4 cN3 cM1b	IV	malign	8140/3	Adenocarcinoma, NOS	PD-L1	Atezolizumab	1200	mg absolute	Carboplatin	6	mg AUC Calvert / Cocroft Gault	Paclitaxel (as Paclitaxel albumine)	175	mg/m²
CAL_005	m	75	IV	Adenocarcinoma	NSCLC	Adenocarcinoma, NOS	N	N	N/A	Nivolumab	No	SD	145	N/A	yes	toxicity	N/A	N/A			2018-06-20 12:13:00	1943	178	60	78	2011-12-15	lung	C34.9	Malignant neoplasm of unspecified part of bronchus or lung	N	2015-07-15	C40	2015-07-15	rpTX pN0 cM1	IV	malign	8140/3	Adenocarcinoma, NOS	PD1	Nivolumab	240	mg absolute
CAL_006	m	57	IV	Adenocarcinoma	NSCLC	Adenocarcinoma, NOS	N	N	Negative	Pembrolizumab	Carboplatin, Pemetrexed	PD	82	Y		progression	N/A	N/A			2020-09-30 12:09:00	1963	183	82	82	2020-09-15	lung	C34.9	Malignant neoplasm of unspecified part of bronchus or lung	N			2020-09-15	cT4 cN2 cM1	IV	malign	8140/3	Adenocarcinoma, NOS	PD1	Carboplatin	5	mg AUC Calvert / Jellife	Pembrolizumab	200	mg absolute	Pemetrexed	500	mg/m²
CAL_007	m	67	IVA	Adenocarcinoma	NSCLC	Adenocarcinoma, NOS	Y	N	weakly positive	Nivolumab	No	PR	>40	N/A			N/A	N/A		370	2019-06-07 09:45:00	1952	186	110	114	2017-12-15	lung	C34.9	Malignant neoplasm of unspecified part of bronchus or lung	N	2017-12-15	C34	2017-12-15	cT4 cN3 cM1a	IVA	malign	8140/3	Adenocarcinoma, NOS	PD1	Nivolumab	240	mg absolute
CAL_008	m	61	IV	NSCLC, NOS	NSCLC	Non-small cell carcinoma	N	N/A	Negtive	Nivolumab	No	PD	64	Y		progression	N	none			2018-11-06 15:00:00	1957	170	59	63	2017-07-15	lung	C34.9	Malignant neoplasm of unspecified part of bronchus or lung	N	2017-07-15	C40	2017-07-15	cT1 cN1 cM1	IV	malign	8046/3	Non-small cell carcinoma (C34._)	PD1	Nivolumab	240	mg absolute
CAL_009	f	61	IVA	Adenocarcinoma	NSCLC	Adenocarcinoma, NOS	N	N	N/A	Nivolumab	No	SD	>40	Y		progression	N	none			2016-08-18 09:30:00	1955	177	80	90	2014-01-15	lung	C34.9	Malignant neoplasm of unspecified part of bronchus or lung	N	2015-09-15	C40	2015-09-15	rTX pNX pM1a	IVA	malign	8140/3	Adenocarcinoma, NOS	PD1	Nivolumab	3	mg/kg
CAL_010	m	47	IIIA	Squamous cell carcinoma	NSCLC	Squamous cell carcinoma, NOS	N/A	N	N/A	Nivolumab	No	PR	497	N/A		progression	N	none			2019-12-04 08:45:00	1972	181	122	136	2019-05-15	lung	C34.9	Malignant neoplasm of unspecified part of bronchus or lung	N			2019-05-15	cT4 cN0 cM0 G1	IIIA	malign	8070/3	Squamous cell carcinoma, NOS	PD1	Nivolumab	240	mg absolute
CAL_011	m	80	IVA	Adenocarcinoma	NSCLC	Adenocarcinoma, NOS	N	N	N/A	Atezolizumab	No	PD	57	Y		progression	N	none			2019-01-03 09:00:00	1939	170	69	72	2018-01-15	lung	C34.9	Malignant neoplasm of unspecified part of bronchus or lung	N	2018-01-15	C34	2018-01-15	cT2 cN0 cM1a	IVA	malign	8140/3	Adenocarcinoma, NOS	PD-L1	Atezolizumab	1200	mg absolute
CAL_012	m	70	IV	Adenocarcinoma	NSCLC	Adenocarcinoma, NOS	N	N	Negtive	Pembrolizumab	Carboplatin, Pemetrexed	PD	147	Y	yes	progression	N/A	N/A			2018-09-03 10:13:00	1948	168	54	56	2018-07-15	lung	C34.9	Malignant neoplasm of unspecified part of bronchus or lung	N			2018-07-15	cTX cNX cM1	IV	malign	8140/3	Adenocarcinoma, NOS	PD1	Carboplatin	5	mg AUC Calvert / Cocroft Gault	Pembrolizumab	2	mg/kg	Pemetrexed	500	mg/m²
CAL_013	f	52	IVA	Adenocarcinoma	NSCLC	Adenocarcinoma, NOS	N/A	N/A	N/A	Pembrolizumab	Pemetrexed	PD	68	Y		progression	N/A	N/A			2019-06-05 11:25:00	1967	179	58	58	2019-01-15	lung	C34.9	Malignant neoplasm of unspecified part of bronchus or lung	N			2019-01-15	pTX pNX M1b	IVA	malign	8140/3	Adenocarcinoma, NOS	PD1	Pembrolizumab	200	mg absolute	Pemetrexed	500	mg/m²
CAL_014	f	43	IIIC	Adenocarcinoma	NSCLC	Adenocarcinoma, NOS	N/A	N/A	strongly positive	Durvalumab	No	SD	339	N			N/A	N/A			2019-01-29 13:19:00	1976	163	54	58	2018-08-15	lung	C34.9	Malignant neoplasm of unspecified part of bronchus or lung	N			2018-08-15	cT4 cN3 cM0	IIIC	malign	8140/3	Adenocarcinoma, NOS	PD-L1	Durvalumab	10	mg/kg
CAL_015	f	72	IV	Adenocarcinoma	NSCLC	Infiltrating duct carcinoma, NOS	N/A	N/A	N/A	Atezolizumab	No	SD	63	N	yes	toxicity	N/A	N/A			2019-05-16 10:08:00	1947	170	49	50.3	2018-12-15	lung	C34.9	Malignant neoplasm of unspecified part of bronchus or lung	N			2018-12-15	cT3 cNX cM1	IV	malign	8500/3	Infiltrating duct carcinoma, NOS	PD-L1	Atezolizumab	1200	mg absolute
CAL_016	m	54	IVA	Adenocarcinoma	NSCLC	Adenocarcinoma, NOS	N/A	N/A	positive	Pembrolizumab	Carboplatin, Pemetrexed	PR	63	N			N/A	N/A			2020-09-29 10:18:00	1966	182	65	84	2020-08-15	lung	C34.9	Malignant neoplasm of unspecified part of bronchus or lung	N			2020-08-15	pTX pNX M1b	IVA	malign	8140/3	Adenocarcinoma, NOS	PD1	Carboplatin	5	mg AUC Calvert / Cocroft Gault	Pembrolizumab	200	mg absolute	Pemetrexed	500	mg/m²
CAL_017	f	63	III	Adenocarcinoma	NSCLC	Adenocarcinoma, NOS	N/A	N/A	N/A	Pembrolizumab	No	PD	25	N/A		progression	N/A	N/A			2020-12-11 10:00:00	1957	164	82	82	2020-07-15	lung	C34.9	Malignant neoplasm of unspecified part of bronchus or lung	N			2020-07-15	cT4 cNX cM0 G2	III	malign	8140/3	Adenocarcinoma, NOS	PD1	Pembrolizumab	2	mg/kg
CAL_018	f	71	IVA	Adenocarcinoma	NSCLC	Adenocarcinoma, NOS	N	N	N/A	Nivolumab	No	PR	509	Y			N	none			2017-09-28 15:48:00	1946	164	49	58	2016-10-15	lung	C34.9	Malignant neoplasm of unspecified part of bronchus or lung	N			2017-09-15	rT4 pNX pM1a	IVA	malign	8140/3	Adenocarcinoma, NOS	PD1	Nivolumab	240	mg absolute
CAL_019	m	60	I/II	Squamous cell carcinoma	NSCLC	Squamous cell carcinoma, large cell, nonkeratinizing, NOS	N	N	strongly positive	Pembrolizumab	No	PR	207	Y			N	none			2019-03-14 09:11:00	1959	170	70	94	2016-03-15	lung	C34.9	Malignant neoplasm of unspecified part of bronchus or lung	N			2016-03-15	pT2 pN0 cM0 G2 R0 L1 V1 Pn1	I/II	malign	8072/3	Squamous cell carcinoma, large cell, nonkeratinizing, NOS	PD1	Pembrolizumab	200	mg absolute
CAL_020	m	78	IVA	Poorly differentiated NSCLC	NSCLC	cell, nonkeratinizing, NOS	N/A	N/A	N/A	Nivolumab	No	PR	100	Y			N	none			2019-08-22 14:58:00	1941	166	50	70	2018-07-15	lung	C34.9	Malignant neoplasm of unspecified part of bronchus or lung	N	2018-07-15	C40,C71,C77	2018-07-15	cT3 cN1 cM1b G3	IVA	malign	8070/3	cell, nonkeratinizing, NOS	PD1	Nivolumab	240	mg absolute
CAL_021	m	77	IV	Adenocarcinoma	NSCLC	Adenocarcinoma, NOS	N	N	Negtive	Pembrolizumab	Carboplatin, Pemetrexed	PD	84	Y		progression	N	none			2020-09-14 11:02:00	1943	180	50	60	2020-08-15	lung	C34.9	Malignant neoplasm of unspecified part of bronchus or lung	N			2020-08-15	cTX cNX cM1	IV	malign	8140/3	Adenocarcinoma, NOS	PD1	Carboplatin	5	mg AUC Calvert / Cocroft Gault	Pembrolizumab	200	mg absolute	Pemetrexed	500	mg/m²
CAL_022	m	76	III	Adenocarcinoma	NSCLC	Adenocarcinoma, NOS	N	N	weakly positive	Pembrolizumab	Carboplatin, Pemetrexed	PR	112	N			Y	2	artralgia	358	2019-09-02 11:03:00	1943	170	69	71	2019-04-15	lung	C34.9	Malignant neoplasm of unspecified part of bronchus or lung	N			2019-08-15	rTX N2 cM0 G2	III	malign	8140/3	Adenocarcinoma, NOS	PD1	Carboplatin	5	mg AUC Calvert / Cocroft Gault	Pembrolizumab	200	mg absolute	Pemetrexed	500	mg/m²
CAL_023	f	77	IV	Small Cell lung Cancer	SCLC	Small cell carcinoma, NOS	N/A	N/A	N/A	Atezolizumab	Carboplatin, Etoposide	SD	113	Y		progression	N	none			2021-01-19 09:48:00	1944	168	62	67	2021-01-15	lung	C34.9	Malignant neoplasm of unspecified part of bronchus or lung	S			2021-01-15	cTX cNX cM1	IV	malign	8041/3	Small cell carcinoma, NOS	PD-L1	Atezolizumab	1200	mg absolute	Carboplatin	5	mg AUC Calvert / Cocroft Gault	Etoposide	100	mg/m²
CAL_024	m	37	IV	Adenocarcinoma	NSCLC	Adenocarcinoma, NOS	N	N	Negtive	Pembrolizumab	Cisplatin, Pemetrexed	SD	44	Y		progression	N	none			2019-09-03 13:23:00	1982	171	53	64	2019-08-15	lung	C34.9	Malignant neoplasm of unspecified part of bronchus or lung	N			2019-08-15	cT4 cNX cM1 G3	IV	malign	8140/3	Adenocarcinoma, NOS	PD1	Cisplatin	75	mg/m²	Pembrolizumab	200	mg absolute	Pemetrexed	500	mg/m²
CAL_025	f	68	IV	Adenocarcinoma	NSCLC	Adenocarcinoma, NOS	N	N	weakly positive	Pembrolizumab	Carboplatin, Pemetrexed	CR	39	Y		progression	Y	1	dermatitis	11	2019-12-12 11:47:00	1951	168	55	62	2019-10-15	lung	C34.9	Malignant neoplasm of unspecified part of bronchus or lung	N			2019-10-15	cT4 cN0 cM1 GU	IV	malign	8140/3	Adenocarcinoma, NOS	PD1	Carboplatin	5	mg AUC Calvert / Cocroft Gault	Pembrolizumab	200	mg absolute	Pemetrexed	500	mg/m²
CAL_026	m	76	I	Adenocarcinoma	NSCLC	Adenocarcinoma, NOS	N	N/A	Negtive	Atezolizumab	Bevacizumab, Carboplatin, Paclitaxel	SD	105	N			N	none			2019-07-08 09:25:00	1943	170	84	87	2018-07-15	lung	C34.9	Malignant neoplasm of unspecified part of bronchus or lung	N			2018-07-15	pT1 pN0 cM0 G2 R0 L1 V1	I	malign	8140/3	Adenocarcinoma, NOS	PD-L1	Atezolizumab	1200	mg absolute	Bevacizumab	15	mg/kg	Bevacizumab	15	mg/kg	Carboplatin
CAL_027	m	49	IV	Small Cell lung Cancer	SCLC	Small cell carcinoma, NOS	N/A	N/A	N/A	Atezolizumab	Carboplatin, Etoposide	PR	96	N			N	none			2019-10-09 09:45:00	1970	186	60	70	2019-08-15	lung	C34.9	Malignant neoplasm of unspecified part of bronchus or lung	S			2019-08-15	cT4 cN3 cM1	IV	malign	8041/3	Small cell carcinoma, NOS	PD-L1	Atezolizumab	1200	mg absolute	Carboplatin	5	mg AUC Calvert / Cocroft Gault	Etoposide	120	mg/m²
CAL_029	m	72	IV	Small Cell lung Cancer	SCLC	Small cell carcinoma, NOS	N/A	N/A	N/A	Atezolizumab	No	PD	75	Y		progression	N	none			2020-03-05 11:24:00	1948	173	59	67	2019-10-15	lung	C34.9	Malignant neoplasm of unspecified part of bronchus or lung	S			2019-10-15	cT3 cN1 cM1 G3	IV	malign	8041/3	Small cell carcinoma, NOS	PD-L1	Atezolizumab	1200	mg absolute
CAL_030	m	75	IV	Small Cell lung Cancer	SCLC	Small cell carcinoma, NOS	N/A	N/A	N/A	Atezolizumab	No	PD	31	Y			N/A	N/A			2021-03-30 09:42:00	1946	167	39	68	2020-11-15	lung	C34.9	Malignant neoplasm of unspecified part of bronchus or lung	S			2020-11-15	cTX cN1 cM1	IV	malign	8041/3	Small cell carcinoma, NOS	PD-L1	Atezolizumab	1200	mg absolute
CAL_031	m	53	IV	Adenocarcinoma	NSCLC	Adenocarcinoma, NOS	N/A	N/A	N/A	Nivolumab	No	PD	91	Y	yes		N	none			2019-05-22 13:34:00	1966	198	66	70	2018-11-15	lung	C34.9	Malignant neoplasm of unspecified part of bronchus or lung	B			2018-11-15	cT4 cN1 cM1	IV	malign	8140/3	Adenocarcinoma, NOS	PD1	Nivolumab	240	mg absolute
CAL_032	m	70	IIIA	Squamous cell carcinoma	NSCLC	Squamous cell carcinoma, NOS	N/A	N/A	positive	Pembrolizumab	No	SD	42	Y		progression	N	none			2020-02-17 09:59:00	1950	170	72	72	2019-09-15	lung	C34.9	Malignant neoplasm of unspecified part of bronchus or lung	N			2019-09-15	cT4 cN0 cM0	IIIA	malign	8070/3	Squamous cell carcinoma, NOS	PD1	Pembrolizumab	200	mg absolute
CAL_033	m	86	IVA	Adenocarcinoma	NSCLC	Adenocarcinoma, intestinal type	N/A	N/A	N/A	Atezolizumab	Carboplatin, Etoposide	PR	167	N			N	none			2020-08-06 10:54:00	1934	173	86	100	2020-07-15	lung	C34.9	Malignant neoplasm of unspecified part of bronchus or lung	N	2020-07-15	C22,C34,C38	2020-07-15	cT4 cN2 cM1b G3 L1 V2	IVA	malign	8144/3	Adenocarcinoma, intestinal type (C16._)	PD-L1	Atezolizumab	1200	mg absolute	Carboplatin	5	mg AUC Calvert / Cocroft Gault	Etoposide	100	mg/m²
CAL_034	m	68	IIIB	Large Cell Neuroendocrine Carcinoma	NSCLC	Neuroendocrine carcinoma, NOS	N/A	N/A	N/A	Nivolumab	No	SD	97	Y		progression	N	none			2021-02-25 12:44:00	1953	174	100	107	2019-12-15	lung	C34.9	Malignant neoplasm of unspecified part of bronchus or lung				2019-12-15	cT3 cN2 cM0 G3	IIIB	malign	8246/3	Neuroendocrine carcinoma, NOS	PD1	Nivolumab	240	mg absolute
CAL_035	m	83	IVA	Squamous cell carcinoma	NSCLC	Squamous cell carcinoma, NOS	N	N	strongly positive	Pembrolizumab	No	PD	73	Y	yes	progression	Y	1	hepatitis, pneumonitis	52	2019-03-08 09:58:00	1936	173	56	62	2019-03-15	lung	C34.9	Malignant neoplasm of unspecified part of bronchus or lung	N	2019-03-15	C40,C74	2019-03-15	cT4 cN1 cM1b G3	IVA	malign	8070/3	Squamous cell carcinoma, NOS	PD1	Pembrolizumab	200	mg absolute
CAL_036	f	84	IVA	NSCLC, NOS	NSCLC	Non-small cell carcinoma	N	N	weakly positive	Atezolizumab	Carboplatin,Paclitaxel	PR	41	N			N	none			2020-09-03 08:47:00	1936	163	65	68	2020-03-15	lung	C34.3	Malignant neoplasm of lower lobe, bronchus or lung	N	2020-03-15	C40	2020-03-15	cT2 cN0 cM1b G2 LX VX PnX	IVA	malign	8046/3	Non-small cell carcinoma (C34._)	PD-L1	Atezolizumab	1200	mg absolute	Carboplatin	5	mg AUC Calvert / Cocroft Gault	Paclitaxel	80	mg/m²
CAL_037	m	78	III	Squamous cell carcinoma	NSCLC	Squamous cell carcinoma, NOS	N	N	weakly positive	Nivolumab	No	PD	85	Y	yes	progression	N	none			2019-05-09 10:43:00	1941	180	67	71.8	2018-06-15	lung	C34.1	Malignant neoplasm of upper lobe, bronchus or lung	N	2018-11-15	C77	2018-11-15	rTX cN2 cM0 G3	III	malign	8070/3	Squamous cell carcinoma, NOS	PD1	Nivolumab	240	mg absolute
CAL_038	m	73	IIIB	Adenocarcinoma	NSCLC	Adenocarcinoma, NOS	N	N	strongly positive	Nivolumab	No	PR	112	N/A		comorbidities/poor general condition	N	none			2019-11-04 16:21:00	1946	181	93	93	2019-02-15	lung	C34.9	Malignant neoplasm of unspecified part of bronchus or lung	N	2019-08-15	C77	2019-08-15	rcT2 cN3 cM0	IIIB	malign	8140/3	Adenocarcinoma, NOS	PD1	Nivolumab	240	mg absolute
CAL_039	m	69	IVA	NSCLC, NOS	NSCLC	Non-small cell carcinoma	N	N	positive	Pembrolizumab	No	PD	123	Y		progression	N	none			2018-11-05 17:12:00	1949	180	86	86	2018-07-15	lung	C34.9	Malignant neoplasm of unspecified part of bronchus or lung	N			2018-07-15	cT2 cN0 cM1a	IVA	malign	8046/3	Non-small cell carcinoma (C34._)	PD1	Pembrolizumab	2	mg/kg
CAL_040	m	72	IVA	Small Cell lung Cancer	SCLC	Small cell carcinoma, NOS	N/A	N/A	N/A	Atezolizumab	Carboplatin, Etoposide	PR	67	N		patient's request	Y	2	endocrinopathy	276	2019-09-23 08:35:00	1947	184	109	109	2019-08-15	lung	C34.9	Malignant neoplasm of unspecified part of bronchus or lung	S	2019-08-15	C34,C38,C79.8	2019-08-15	cT4 cN2 cM1b	IVA	malign	8041/3	Small cell carcinoma, NOS	PD-L1	Atezolizumab	1200	mg absolute	Carboplatin	5	mg AUC Calvert / Cocroft Gault	Etoposide	100	mg/m²
CAL_042	f	78	IVA	Adenocarcinoma	NSCLC	Adenocarcinoma, NOS	N	N	Negtive	Pembrolizumab	No	SD	56	Y			N	none			2018-09-10 13:37:00	1940	165	67	67	2018-01-15	lung	C34.9	Malignant neoplasm of unspecified part of bronchus or lung	N	2018-01-15	C34,C40,C74,C79.8	2018-01-15	cT4 cN3 cM1b GX	IVA	malign	8140/3	Adenocarcinoma, NOS	PD1	Pembrolizumab	200	mg absolute
CAL_043	f	79	IV	Small Cell lung Cancer	SCLC	Small cell carcinoma, NOS	N	N	N/A	Atezolizumab	Carboplatin, Etoposide	PD	116	Y		progression	Y	2	Hypothyroidism	105	2021-03-04 09:42:00	1942	163	45	45	2021-02-15	lung	C34.9	Malignant neoplasm of unspecified part of bronchus or lung	S	2021-02-15	C22,C77,C79.8	2021-02-15	cT2 cN1 cM1	IV	malign	8041/3	Small cell carcinoma, NOS	PD-L1	Atezolizumab	1200	mg absolute	Carboplatin	4	mg AUC Calvert / Cocroft Gault	Etoposide	100	mg/m²
CAL_044	f	63	IV	Large Cell Neuroendocrine Carcinoma	NSCLC	Neuroendocrine carcinoma, NOS	N/A	N/A	N/A	Atezolizumab	Carboplatin, Etoposide	PR	105	N			N	none			2019-07-23 09:31:00	1956	164	65	80	2019-06-15	lung	C34.9	Malignant neoplasm of unspecified part of bronchus or lung	S	2019-06-15	C34	2019-06-15	cT3 cN2 cM1	IV	malign	8246/3	Neuroendocrine carcinoma, NOS	PD-L1	Atezolizumab	1200	mg absolute	Carboplatin	5	mg AUC Calvert / Cocroft Gault	Etoposide	120	mg/m²
CAL_045	f	82	IVA	Adenocarcinoma	NSCLC	Adenocarcinoma, NOS	N	N	positive	Durvalumab	No	SD	370	N			Y	2	Hypothyroidism	341	2019-07-04 13:39:00	1937	158	55	55	2014-01-15	lung	C34.9	Malignant neoplasm of unspecified part of bronchus or lung	N	2019-03-15	C34,C77	2019-03-15	rT4 N2 M1a G2	IVA	malign	8140/3	Adenocarcinoma, NOS	PD-L1	Durvalumab	10	mg/kg
CAL_046	f	52	IVA	Adenocarcinoma	NSCLC	Adenocarcinoma, NOS	N	N	N/A	Pembrolizumab	No	PD	337	Y		progression	N	none			2019-03-25 12:53:00	1967	165	55	61	2017-10-15	lung	C34.9	Malignant neoplasm of unspecified part of bronchus or lung	N			2017-10-15	cT4 cN3 cM1a G3	IVA	malign	8140/3	Adenocarcinoma, NOS	PD1	Pembrolizumab	200	mg absolute
CAL_047	f	44	IV	Adenocarcinoma	NSCLC	Adenocarcinoma, NOS	N	N	N/A	Atezolizumab	Carboplatin	PD	28	Y		progression	N	none			2020-08-13 10:23:00	1976	170	62	67	2020-07-15	lung	C34.9	Malignant neoplasm of unspecified part of bronchus or lung	N	2020-07-15	C34,C79.8	2020-07-15	cT4 cNX cM1 G3	IV	malign	8140/3	Adenocarcinoma, NOS	PD-L1	Atezolizumab	1200	mg absolute	Carboplatin	5	mg AUC Calvert / Cocroft Gault
CAL_048	m	71	IV	NSCLC, NOS	NSCLC	Non-small cell carcinoma	N	N	Negtive	Nivolumab	No	SD	14	N/A			N/A	N/A			2018-09-06 09:22:00	1947	167	69	72	2017-05-15	lung	C34.0	Malignant neoplasm of main bronchus				2017-05-15	cT2a cN1 cM1 G3	IV	malign	8046/3	Non-small cell carcinoma (C34._)	PD1	Nivolumab	3	mg/kg
CAL_049	m	57	IIIC	Adenocarcinoma	NSCLC	Adenocarcinoma, NOS	N	N	Negtive	Pembrolizumab	No	PR	28	N	yes	toxicity	Y	2	dermatitis	20	2019-03-29 09:11:00	1962	180	67	70	2019-02-15	lung	C34.9	Malignant neoplasm of unspecified part of bronchus or lung	N			2019-02-15	cT3 cN3 cM0 G2	IIIC	malign	8140/3	Adenocarcinoma, NOS	PD1	Pembrolizumab	200	mg absolute
CAL_050	m	77	IV	Adenocarcinoma	NSCLC	Adenocarcinoma, NOS	Y	N	N/A	Nivolumab	No	SD	96	N	yes	toxicity	Y	2	allergic-like symptoms	178	2019-04-04 13:34:00	1942	176	60	75	2017-09-15	lung	C34.9	Malignant neoplasm of unspecified part of bronchus or lung	N	2017-09-15	C40,C74,C77	2017-09-15	cT3 cN3 cM1	IV	malign	8140/3	Adenocarcinoma, NOS	PD1	Nivolumab	240	mg absolute
CAL_051	m	61	IIIB	Squamous cell carcinoma	NSCLC	Squamous cell carcinoma, NOS	N/A	N/A	N/A	Nivolumab	No	PD	490	Y		toxicity	Y	2	Hypothyroidism, fatigue	490	2018-05-17 13:25:00	1957	176	63	90	2017-01-15	lung	C34.9	Malignant neoplasm of unspecified part of bronchus or lung	N			2017-01-15	pT3 pN2 cM0 G2 R0	IIIB	malign	8070/3	Squamous cell carcinoma, NOS	PD1	Nivolumab	3	mg/kg
CAL_052	m	60	IIIB	Adenocarcinoma	NSCLC	Adenocarcinoma, NOS	N	N	Negtive	Nivolumab	No	PR	154	N	yes	progression	Y	2	cold-like symptoms	26	2019-04-25 08:00:00	1959	167	51	51	2018-12-15	lung	C34.9	Malignant neoplasm of unspecified part of bronchus or lung	N			2018-12-15	cT2 cN3 cM0	IIIB	malign	8140/3	Adenocarcinoma, NOS	PD1	Nivolumab	240	mg absolute
CAL_053	f	72	IVA	Adenocarcinoma	NSCLC	Adenocarcinoma, NOS	N/A	N/A	weakly positive	Pembrolizumab	Carboplatin, Pemetrexed	PR	2	N	yes	progression	Y	3	pneumonitis	20	2018-10-30 14:51:00	1946	164	71	73	2018-09-15	lung	C34.9	Malignant neoplasm of unspecified part of bronchus or lung	N			2018-09-15	cT2 cN0 pM1a	IVA	malign	8140/3	Adenocarcinoma, NOS	PD1	Carboplatin	5	mg AUC Calvert / Jellife	Pembrolizumab	200	mg absolute	Pemetrexed	500	mg/m²
CAL_054	m	67	IIIC	Adenocarcinoma	NSCLC	Adenocarcinoma, NOS	N/A	N/A	Negtive	Nivolumab	No	PD	128	Y		progression	Y	2	Nausea, mucotitis, diarrhea	5	2019-07-10 11:00:00	1952	182	71	84	2018-12-15	lung	C34.9	Malignant neoplasm of unspecified part of bronchus or lung	N			2018-12-15	pT4 pN3 cM0 G3	IIIC	malign	8140/3	Adenocarcinoma, NOS	PD1	Nivolumab	240	mg absolute
CAL_055	f	77	IVA	Adenocarcinoma	NSCLC	Adenocarcinoma, NOS	N	N	Negtive	Pembrolizumab	No	PD	63	Y		progression	N	none			2019-09-26 11:54:00	1942	158	46	54	2018-11-15	lung	C34.9	Malignant neoplasm of unspecified part of bronchus or lung	N			2018-11-15	cT2 cN1 cM1b	IVA	malign	8140/3	Adenocarcinoma, NOS	PD1	Pembrolizumab	200	mg absolute
CAL_056	m	68	IIIA	Squamous cell carcinoma	NSCLC	Squamous cell carcinoma, NOS	N	N	N/A	Nivolumab	No	PD	99	Y	yes	progression	Y	3	pneumonitis		2018-10-29 13:12:00	1950	164	74	74	2017-11-15	lung	C34.9	Malignant neoplasm of unspecified part of bronchus or lung	N			2017-11-15	cT3 cN1 cM0	IIIA	malign	8070/3	Squamous cell carcinoma, NOS	PD1	Nivolumab	240	mg absolute
CAL_057	f	64	IV	Squamous cell carcinoma	NSCLC	Squamous cell carcinoma, small cell, nonkeratinizing	N	N	strongly positive	Pembrolizumab	No	PR	172	N		new better treatment options	Y	2	pneumonitis		2018-10-11 11:00:00	1954	154	50	50	2018-08-15	lung	C34.9	Malignant neoplasm of unspecified part of bronchus or lung	N			2018-08-15	cT4 cN3 cM1	IV	malign	8073/3	Squamous cell carcinoma, small cell, nonkeratinizing	PD1	Pembrolizumab	200	mg absolute
CAL_058	f	78	IVA	Adenocarcinoma	NSCLC	Adenocarcinoma, NOS	N	N	Negtive	Pembrolizumab	Carboplatin, Pemetrexed	PR	62	N			Y	2	dermatitis	126	2019-07-18 11:41:00	1941	168	50	60	2019-07-15	lung	C34.9	Malignant neoplasm of unspecified part of bronchus or lung	N			2019-07-15	cT3 cN2 cM1b	IVA	malign	8140/3	Adenocarcinoma, NOS	PD1	Carboplatin	5	mg AUC Calvert / Jellife	Pembrolizumab	200	mg absolute	Pemetrexed	500	mg/m²
CAL_059	f	49	IVA	Large Cell Neuroendocrine Carcinoma	NSCLC	Large cell neuroendocrine carcinoma	Y	N	strongly positive	Pembrolizumab	Carboplatin, Pemetrexed	PD	243	Y		progression	N	none			2020-03-09 09:53:00	1971	168	95.1	98.4	2020-02-15	lung	C34.1	Malignant neoplasm of upper lobe, bronchus or lung	N	2020-02-15	C38,C71,C77,C79.8	2020-02-15	cT2 cN3 cM1b G3 LX VX PnX	IVA	malign	8013/3	Large cell neuroendocrine carcinoma	PD1	Carboplatin	5	mg AUC MDRD	Pembrolizumab	200	mg absolute	Pemetrexed	500	mg/m²
CAL_060	m	60	IV	Small Cell lung Cancer	SCLC	Small cell carcinoma, NOS	N/A	N/A	N/A	Atezolizumab	No	PD	42	Y		progression	N	none			2021-02-16 13:05:00	1961	180	79.5	84	2020-10-15	lung	C34.9	Malignant neoplasm of unspecified part of bronchus or lung	S	2020-10-15	C40	2020-10-15	cT4 cN3 cM1	IV	malign	8041/3	Small cell carcinoma, NOS	PD-L1	Atezolizumab	1200	mg absolute
CAL_061	m	71	IV	Squamous cell carcinoma	NSCLC	Squamous cell carcinoma, NOS	N	N	Negtive	Nivolumab	No	PD	98	Y	yes	progression	N	none			2020-12-14 14:44:00	1949	169	48	52	2020-02-15	lung	C34.9	Malignant neoplasm of unspecified part of bronchus or lung	N			2020-02-15	cT4 cN3 cM1 G3	IV	malign	8070/3	Squamous cell carcinoma, NOS	PD1	Nivolumab	240	mg absolute
CAL_062	f	65		Adenocarcinoma	NSCLC	Adenocarcinoma, NOS	N/A	N	strongly positive	Pembrolizumab	No	PR	>40	N/A			Y	2	mucositis	117	2021-04-08 12:17:00	1955	162	112	112	2020-07-15	lung	C34.9	Malignant neoplasm of unspecified part of bronchus or lung	N			2020-07-15	cTX cNX cM0 G2		malign	8140/3	Adenocarcinoma, NOS	PD1	Pembrolizumab	200	mg absolute
CAL_063	m	63	IV	Adenocarcinoma	NSCLC	Adenocarcinoma, NOS	N/A	N	Negtive	Nivolumab	No	SD	56	Y	yes	progression	N	none			2019-01-08 13:40:00	1956	185	70	85	2018-02-15	lung	C34.9	Malignant neoplasm of unspecified part of bronchus or lung	N	2018-02-15	C40,C71	2018-02-15	cT4 cN3 cM1	IV	malign	8140/3	Adenocarcinoma, NOS	PD1	Nivolumab	240	mg absolute
CAL_064	m	64	IV	Small Cell lung Cancer	SCLC	Small cell carcinoma, NOS	N/A	N/A	N/A	Atezolizumab	Carboplatin, Etoposide	PR	71	N			Y	4	neutropenia	307	2020-09-08 08:56:00	1956	190	82.5	82.5	2020-08-15	lung	C34.9	Malignant neoplasm of unspecified part of bronchus or lung	S			2020-08-15	cT1 cN2 cM1 G3	IV	malign	8041/3	Small cell carcinoma, NOS	PD-L1	Atezolizumab	1200	mg absolute	Carboplatin	5	mg AUC Calvert / Jellife	Etoposide	100	mg/m²
CAL_066	m	54	IV	Small Cell lung Cancer	SCLC	Small cell carcinoma, NOS	N/A	N/A	N/A	Atezolizumab	Carboplatin, Etoposide	PD	107	Y	yes	progression	Y	1	anemia	unknown	2020-10-20 08:44:00	1966	170	64	64	2020-09-15	lung	C34.9	Malignant neoplasm of unspecified part of bronchus or lung	S	00:00:00		2020-09-15	cT4 cN3 cM1 G3 LX VX	IV	malign	8041/3	Small cell carcinoma, NOS	PD-L1	Atezolizumab	1200	mg absolute	Carboplatin	5	mg AUC Calvert / Jellife	Etoposide	100	mg/m²
CAL_067	m	76	IVA	Squamous cell carcinoma	NSCLC	Squamous cell carcinoma, NOS	N/A	N/A	Negtive	Nivolumab	No	PD	105	Y	yes	progression	Y	1	leukocytopenia, thrombocytopenia	unknown	2020-09-28 14:03:00	1944	185	96	96	2020-03-15	lung	C34.9	Malignant neoplasm of unspecified part of bronchus or lung	N			2020-03-15	cT4 cN3 cM1b GU LX VX	IVA	malign	8070/3	Squamous cell carcinoma, NOS	PD1	Nivolumab	240	mg absolute
CAL_069	m	66	IVA	Adenocarcinoma	NSCLC	Adenocarcinoma, NOS	Y	N	weakly positive	Nivolumab	No	PD	98	Y	yes	progression	Y	2	Flu-like symptoms	105	2020-07-30 10:53:00	1954	180	58	70	2018-06-15	lung	C34.1	Malignant neoplasm of upper lobe, bronchus or lung	N	2020-04-15	C38,C40	2020-04-15	rpT2 cN2 pM1a G2	IVA	malign	8140/3	Adenocarcinoma, NOS	PD1	Nivolumab	240	mg absolute
CAL_070	m	54	IVA	Adenocarcinoma	NSCLC	Adenocarcinoma, NOS	N/A	N/A	strongly positive	Durvalumab	No	CR	341	N			N/A	N/A			2020-02-28 10:15:00	1966	195	75	75	2018-06-15	lung	C34.1	Malignant neoplasm of upper lobe, bronchus or lung	N	00:00:00	C77	2019-11-15	rpT2 pN3 pM1a G2 L0 V0	IVA	malign	8140/3	Adenocarcinoma, NOS	PD-L1	Durvalumab	10	mg/kg
CAL_071	m	55	IV	Adenocarcinoma	NSCLC	Adenocarcinoma, NOS	N/A	N/A	Negtive	Pembrolizumab	Carboplatin, Pemetrexed	PR	47	N			Y	2	Flu-like symptoms	78	2020-03-12 11:58:00	1965	170	58	73	2018-02-15	lung	C34.9	Malignant neoplasm of unspecified part of bronchus or lung	N	2020-02-15	C34,C40	2020-02-15	rpT4 N2 M1	IV	malign	8140/3	Adenocarcinoma, NOS	PD1	Carboplatin	4	mg AUC Calvert / Cocroft Gault	Pembrolizumab	200	mg/kg	Pemetrexed	500	mg/m²
CAL_072	f	70	IV	NSCLC, NOS	NSCLC	Non-small cell carcinoma	N	N	positive	Durvalumab	No	PD	383	Y			Y	2	Flu-like symptoms	449	2020-01-16 10:37:00	1950	158	54	54	2019-09-15	lung	C34.2	Malignant neoplasm of middle lobe, bronchus or lung	N	2019-09-15	C74,C77	2019-09-15	cT3 cN1 cM1 GU	IV	malign	8046/3	Non-small cell carcinoma (C34._)	PD-L1	Durvalumab	10	mg/kg
CAL_073	f	62		Small Cell lung Cancer	SCLC	Small cell carcinoma, NOS	N/A	N/A	N/A	Atezolizumab	Carboplatin, Etoposide	PR	93	N	yes		Y	1	hepatitis	70	2019-11-04 11:08:00	1957	163	69	79	2019-09-15	lung	C34.9	Malignant neoplasm of unspecified part of bronchus or lung				2019-09-15	cTX cNX cM0		malign	8041/3	Small cell carcinoma, NOS	PD-L1	Atezolizumab	1200	mg absolute	Carboplatin	5	mg AUC Calvert / Jellife	Etoposide	100	mg/m²
CAL_074	m	59	IV				N/A	N	strongly positive	Pembrolizumab	No	PR	357	Y		progression	Y	1	pneumonitis	368	2020-01-30 14:53:00	1961	174	74	87	2019-12-15	lung	C34.9	Malignant neoplasm of unspecified part of bronchus or lung		2019-12-15	C40,C74	2019-12-15	cT4 cN2 cM1	IV	malign			PD1	Pembrolizumab	200	mg absolute
CAL_075	f	50	IV	Adenocarcinoma	NSCLC	Adenocarcinoma, NOS	N	N	positive	Pembrolizumab	No	PR	315	Y		progression	N	none			2019-01-16 10:14:00	1969	162	54	65	2019-01-15	lung	C34.9	Malignant neoplasm of unspecified part of bronchus or lung	N	2019-01-15	C34,C40,C77	2019-01-15	cT3 cN3 cM1 G3	IV	malign	8140/3	Adenocarcinoma, NOS	PD1	Pembrolizumab	200	mg absolute
CAL_077	m	65	IV	NSCLC, NOS	NSCLC	Non-small cell carcinoma	N	N	N/A	Pembrolizumab	Carboplatin, Pemetrexed	PR	149	Y		progression	N	none			2020-12-28 11:06:00	1955	173	62	62	2020-11-15	lung	C34.9	Malignant neoplasm of unspecified part of bronchus or lung	N			2020-11-15	cT4 cN3 cM1 G3	IV	malign	8046/3	Non-small cell carcinoma (C34._)	PD1	Carboplatin	5	mg AUC Calvert / Jellife	Pembrolizumab	200	mg absolute	Pemetrexed	500	mg/m²
CAL_078	f	80	IIIA	Adenocarcinoma	NSCLC	Adenocarcinoma, NOS	N/A	N	N/A	Pembrolizumab	Carboplatin, Pemetrexed	PR	85	N			N	none			2020-11-18 12:33:00	1940	167	66	66	2019-07-15	lung	C34.9	Malignant neoplasm of unspecified part of bronchus or lung	N			2019-07-15	pT2 pN2 cM0 G3 L1 V0 Pn0	IIIA	malign	8140/3	Adenocarcinoma, NOS	PD1	Carboplatin	5	mg AUC Calvert / Jellife	Pembrolizumab	200	mg absolute	Pemetrexed	500	mg/m²
CAL_079	m	63	IVA	Adenocarcinoma	NSCLC	Adenocarcinoma, NOS	N/A	N/A	N/A	Pembrolizumab	Carboplatin, Pemetrexed	PD	41	Y	yes	progression	N	none			2020-08-05 10:11:00	1957	192	96	96	2020-06-15	lung	C34.9	Malignant neoplasm of unspecified part of bronchus or lung	N			2020-06-15	cT2a cN3 cM1a G3	IVA	malign	8140/3	Adenocarcinoma, NOS	PD1	Carboplatin	5	mg AUC Calvert / Jellife	Pembrolizumab	200	mg absolute	Pemetrexed	500	mg/m²
[truncated: 57 more columns]

## Sheet: Sheet2
Sample ID	Therapy start date [yyyy-mm-dd]	Date of first onset of irAE [YYYY-MM-DD]
CAL_001	2019-06-07
CAL_002	2020-10-09
CAL_003	2019-10-04
CAL_004	2020-11-12
CAL_005	2018-05-23
CAL_006	2020-09-30
CAL_007	2019-04-05	2020-04-09	370
CAL_008	2018-11-06
CAL_009	2016-08-18
CAL_010	2019-10-09
CAL_011	2019-01-03
CAL_012	2018-09-03
CAL_013	2019-06-05
CAL_014	2019-01-29
CAL_015	2019-05-16
CAL_016	2020-09-29
CAL_017	2020-12-11
CAL_018	2017-09-28
CAL_019	2019-03-14
CAL_020	2019-05-28
CAL_021	2020-09-14
CAL_022	2019-09-02	2020-08-25	358
CAL_023	2021-01-19
CAL_024	2019-09-03
CAL_025	2019-12-12	2019-12-23	11
CAL_026	2019-07-08
CAL_027	2019-10-09
CAL_029	2020-03-05
CAL_030	2021-03-30
CAL_031	2019-05-22
CAL_032	2020-02-19
CAL_033	2020-08-06
CAL_034	2021-03-03
CAL_035	2019-03-08	2019-04-29	52
CAL_036	2020-09-03
CAL_037	2019-05-09
CAL_038	2019-08-12
CAL_039	2018-11-05
CAL_040	2019-09-23	2020-06-25	276
CAL_042	2018-09-10
CAL_043	2021-03-04	2021-06-17	105
CAL_044	2019-07-23
CAL_045	2019-07-04	2020-06-09	341
CAL_046	2019-03-25
CAL_047	2020-08-13
CAL_048	2018-09-06
CAL_049	2019-03-29	2019-04-18	20
CAL_050	2019-04-04	2019-09-29	178
CAL_051	2018-05-17	2019-09-19	490
CAL_052	2019-04-25	2019-05-21	26
CAL_053	2018-10-30	2018-11-19	20
CAL_054	2019-07-10	2019-07-15	5
CAL_055	2019-07-25
CAL_056	2018-10-29	2018-12-07
CAL_057	2018-10-11	2018-12-11
CAL_058	2019-07-18	2019-11-21	126
CAL_059	2020-03-09
CAL_060	2021-02-16
CAL_061	2020-12-14
CAL_062	2020-09-10	2021-01-05	117
CAL_063	2019-01-08
CAL_064	2020-09-08	2021-07-12	307
CAL_066	2020-10-20	2020-10-05	-15
CAL_067	2020-09-28	2020-05-19	-132
CAL_069	2020-07-30	2020-11-12	105
CAL_070	2020-02-28
CAL_071	2020-03-12	2020-05-29	78
CAL_072	2020-01-16	2021-04-09	449
CAL_073	2019-11-04	2020-01-13	70
CAL_074	2020-01-30	2021-02-01	368
CAL_075	2019-01-16
CAL_077	2020-12-28
CAL_078	2020-11-18
CAL_079	2020-08-05
